# Supplementary material for: Eagles enter rotor‐swept zones of wind turbines at rates that vary per turbine
Source: Ecol Evol. 2021 Jul 21;11(16):11267–74. doi: 10.1002/ece3.7911 (PMC8366878; doi:10.1002/ece3.7911)
Supplement: Supplementary file 1 — Appendix S1‐S4 [file ECE3-11-11267-s001.xlsx]

## Sheet: Key
Sheet	Description
Code (Appendix 1)	BUGS code used in analysis
Month (Appendix 2)	The mean as well as upper and lower limits of the 95% credible intervals of the proportion of birds that enter the rotor-swept zone of a turbine after approaching within 150-m of that turbine.
	Probability is the probability that the mean is less than the average across the entire study (0.295)
	Num Turbines is the number of turbines monitored (not necessarily controlled) by IdentiFlight in a given month
Turbine (Appendix 3)	The mean as well as upper and lower limits of the 95% credible intervals of the proportion of birds that enter the rotor-swept zone of a turbine after approaching within 150-m of that turbine.
	Probability is the probability that the mean is less than the average across the entire study (0.295)
	Num Months is the number of months a turbine was monitored (not necessarily controlled) by IdentiFlight.
Turbine X Month (Appendix 4)	The mean as well as upper and lower limits of the 95% credible intervals of the proportion of birds that enter the rotor-swept zone of a turbine after approaching within 150-m of that turbine.
	Probability is the probability that the mean is less than the average across the entire study (0.295)
	Rows are sorted by Mean

## Sheet: Code (Appendix 1)
# Priors for (i in 1:n.months){ # n.months = 11 for(j in 1:n.turbs) { # n.turbs = 110 group.mean[i,j] ~ dnorm(mu, tau) } } mu <-logit(p.mu) p.mu~dunif(0,1) sigma ~ dunif(0, 100) tau <- 1 / ( sigma * sigma) # Binomial likelihood for (i in 1:n) { y[i] ~ dbern(p[i]) logit(p[i]) <-group.mean[month[i],Turbine[i]] }

## Sheet: Month (Appendix 2)
Month	Mean	Upper	Lower	Probability	Num Turbines
1	0.284375	0.301759	0.266869	0.864148	70
2	0.303231	0.32038	0.286554	0.197481	70
3	0.285155	0.297764	0.272846	0.900593	110
5	0.281411	0.310341	0.254667	0.826963	28
6	0.295147	0.322274	0.268833	0.501333	28
7	0.300955	0.332526	0.270347	0.365481	59
8	0.290339	0.30702	0.273937	0.690074	59
9	0.297546	0.314369	0.280937	0.406222	59
10	0.282918	0.301624	0.265417	0.882815	59
11	0.286921	0.306762	0.267555	0.773926	59
12	0.292397	0.311779	0.273503	0.598519	59

## Sheet: Turbine (Appendix 3)
Turbine	Mean	Upper	Lower	Probability	Num Months
G66	0.190182	0.293484	0.105801	0.975704	1
G62	0.207533	0.314789	0.121273	0.950074	1
G58	0.212828	0.328503	0.118418	0.920889	1
G61	0.215572	0.316607	0.128119	0.943259	1
G41	0.220594	0.348532	0.118282	0.885778	1
G1	0.223063	0.295205	0.160284	0.972741	3
G17	0.224048	0.26211	0.186568	0.999852	8
G54	0.230028	0.357876	0.126384	0.857333	1
G55	0.231102	0.381995	0.116808	0.832593	1
G46	0.239799	0.373836	0.133044	0.817926	1
G42	0.244629	0.369909	0.140749	0.810667	1
S67	0.246449	0.2884	0.205896	0.986963	8
G18	0.247621	0.290468	0.207116	0.98237	8
G32	0.250982	0.401879	0.130132	0.747407	1
G40	0.25144	0.413372	0.126497	0.73837	1
S75	0.253918	0.297211	0.213546	0.966815	8
G51	0.255865	0.390927	0.142736	0.740593	1
G6	0.258786	0.337859	0.188	0.827704	3
G52	0.25917	0.38594	0.152129	0.733037	1
G11	0.259782	0.323922	0.20112	0.867111	6
G39	0.260077	0.431601	0.126992	0.692	1
S110	0.260548	0.304931	0.220828	0.935556	11
G64	0.261234	0.391415	0.151482	0.716296	1
G50	0.262193	0.398486	0.151583	0.710815	1
G44	0.262631	0.376355	0.158884	0.727259	1
G34	0.263774	0.387401	0.159318	0.71437	1
S90	0.263829	0.314971	0.217255	0.891704	8
G65	0.264113	0.377579	0.166904	0.734074	1
G36	0.264248	0.422005	0.141704	0.693778	1
S68	0.264719	0.317415	0.21464	0.872889	8
S76	0.268136	0.312715	0.22581	0.880889	8
S80	0.26832	0.31045	0.229739	0.891259	11
G21	0.268673	0.319483	0.221357	0.85363	8
S87	0.269486	0.322836	0.218893	0.834519	8
G31	0.269759	0.417136	0.14848	0.663111	1
S85	0.270118	0.314115	0.228749	0.865185	11
S96	0.271259	0.313659	0.231906	0.860296	10
G3	0.271652	0.348993	0.202908	0.740889	3
S109	0.273422	0.31496	0.233186	0.845926	11
S98	0.273665	0.312522	0.23626	0.865481	11
G22	0.275117	0.338977	0.218054	0.743259	7
S88	0.275315	0.324923	0.228086	0.787852	8
G38	0.275608	0.335692	0.220813	0.748889	8
G33	0.276072	0.446496	0.143019	0.627259	1
S69	0.276921	0.328279	0.23059	0.765778	8
G8	0.277181	0.355743	0.206493	0.688	4
S83	0.277264	0.319701	0.236487	0.789333	11
G30	0.278005	0.33326	0.225572	0.732444	9
G48	0.278206	0.416312	0.164489	0.622667	1
S74	0.280262	0.323675	0.239408	0.755111	8
G47	0.280407	0.43105	0.159328	0.603852	1
S107	0.281094	0.325417	0.239451	0.738222	11
S94	0.281812	0.32838	0.237671	0.714074	10
G24	0.281865	0.39147	0.191294	0.615852	2
G43	0.282543	0.399831	0.180262	0.602815	1
G26	0.282968	0.353999	0.220205	0.654667	6
G9	0.283063	0.354577	0.217598	0.646074	5
S89	0.283078	0.336635	0.23176	0.670222	8
G60	0.285095	0.43871	0.156386	0.574963	1
G12	0.286824	0.349063	0.230737	0.616148	7
S95	0.286827	0.324944	0.249528	0.664889	10
S93	0.287964	0.329351	0.248877	0.645333	11
G4	0.288807	0.370835	0.216227	0.582519	3
S79	0.289961	0.336788	0.245899	0.596444	10
S105	0.290251	0.336034	0.247678	0.595259	11
S100	0.290376	0.334984	0.248525	0.588296	11
G20	0.290914	0.340989	0.243893	0.57763	8
G37	0.291338	0.368698	0.220185	0.549778	5
G45	0.291528	0.391916	0.204441	0.55363	3
S92	0.292196	0.348173	0.239343	0.548	8
G14	0.292686	0.350487	0.239172	0.544593	8
G56	0.292862	0.453586	0.161541	0.532444	1
G49	0.293195	0.428896	0.177282	0.533037	1
S72	0.295292	0.345913	0.247103	0.507111	8
G35	0.29549	0.441843	0.17219	0.520148	1
S91	0.295527	0.347495	0.246972	0.495111	8
G23	0.296808	0.376556	0.225398	0.500889	4
S81	0.297345	0.343418	0.254598	0.465185	11
G29	0.297732	0.374843	0.227397	0.485333	5
S97	0.298158	0.347381	0.251956	0.462667	11
G19	0.298171	0.34801	0.250724	0.460889	8
S71	0.298576	0.348019	0.251407	0.451407	8
G28	0.299703	0.385231	0.224799	0.473333	4
G10	0.301742	0.376982	0.235039	0.430519	5
G25	0.301853	0.440104	0.184438	0.481481	1
S84	0.303924	0.343995	0.266155	0.331704	11
S86	0.308327	0.352348	0.266711	0.275556	11
S99	0.3084	0.352057	0.267278	0.277926	11
S101	0.309404	0.353018	0.268859	0.260444	11
S70	0.310193	0.363029	0.260926	0.290963	8
G57	0.314371	0.454183	0.189808	0.404296	1
S104	0.314511	0.356494	0.2729	0.187111	11
S102	0.315066	0.36066	0.271636	0.199704	11
S106	0.316765	0.357779	0.277635	0.144296	11
S82	0.319742	0.362034	0.280224	0.128	11
S78	0.320457	0.36682	0.276219	0.142667	10
G15	0.320681	0.372541	0.272343	0.163407	8
G13	0.320746	0.376932	0.267899	0.18	8
G16	0.323925	0.375785	0.275247	0.137185	8
G63	0.329756	0.460133	0.215286	0.30163	1
S77	0.332804	0.380835	0.287178	0.0558519	8
S108	0.334637	0.377314	0.294401	0.0300741	11
S103	0.336627	0.381217	0.294384	0.0308148	11
G53	0.337825	0.489746	0.206237	0.295111	1
S73	0.338903	0.387277	0.293231	0.0314074	8
G2	0.350241	0.433635	0.275583	0.0841481	3
G27	0.36643	0.49883	0.2482	0.132296	1
G7	0.370446	0.462207	0.284381	0.0422222	3
G59	0.389718	0.531849	0.261957	0.0794074	1
G5	0.454376	0.534188	0.377871	0	3

## Sheet: Turbine X Month (Appendix 4)
Turbine	Month	Mean	Upper	Lower	Probability
G5	3	0.617454	0.728018	0.497753	0
G2	2	0.467679	0.599493	0.344215	0.00251852
S101	7	0.462506	0.635042	0.305101	0.0192593
G5	2	0.4603	0.58885	0.335459	0.00592593
G7	3	0.454856	0.605156	0.312773	0.0145185
G16	9	0.441885	0.570501	0.318538	0.0077037
S73	2	0.432563	0.573386	0.303926	0.0191111
S77	8	0.424262	0.53018	0.323817	0.00548148
G15	9	0.421938	0.550142	0.297413	0.0231111
G20	9	0.419869	0.544234	0.303527	0.0164444
S78	3	0.41608	0.589067	0.258652	0.0714074
S70	10	0.415683	0.570784	0.272452	0.0517037
S102	2	0.412674	0.572861	0.265874	0.0635556
S86	1	0.411717	0.573233	0.263748	0.0619259
S102	3	0.408099	0.572866	0.263502	0.077037
S99	10	0.403387	0.572133	0.249854	0.0903704
S104	12	0.402351	0.564801	0.251057	0.0967407
S77	11	0.402295	0.541997	0.274279	0.0552593
S106	6	0.398023	0.572703	0.243437	0.107852
S103	7	0.392285	0.545286	0.25409	0.1
G59	3	0.389718	0.531849	0.261957	0.0788148
S84	2	0.388714	0.53503	0.252721	0.0974815
S108	8	0.387847	0.504781	0.278464	0.0534815
S97	12	0.387137	0.55536	0.239763	0.125481
S103	1	0.386714	0.54598	0.244104	0.120296
S73	1	0.384695	0.556171	0.233045	0.138074
G13	1	0.383412	0.563708	0.226274	0.164889
S71	2	0.383253	0.53605	0.238297	0.131111
S104	11	0.38324	0.530189	0.247506	0.109926
S104	1	0.381722	0.522825	0.254466	0.0995556
S106	3	0.380994	0.521268	0.253859	0.103259
S81	9	0.379879	0.521724	0.250618	0.108741
S106	12	0.379626	0.522023	0.24988	0.120296
S78	2	0.379093	0.551201	0.228359	0.153926
G20	8	0.378822	0.500301	0.262322	0.0798519
G18	12	0.378626	0.550457	0.228967	0.16237
G13	8	0.378308	0.5338	0.240225	0.140889
S82	2	0.373693	0.510715	0.251675	0.122667
S103	2	0.373319	0.541494	0.224768	0.168593
S102	7	0.368569	0.5388	0.221559	0.187407
S103	6	0.368487	0.518766	0.234372	0.160148
S82	9	0.367981	0.493195	0.253543	0.115407
G27	3	0.36643	0.49883	0.2482	0.134074
S83	11	0.363992	0.523303	0.217652	0.2
S73	11	0.362327	0.521786	0.221751	0.190519
S83	8	0.361728	0.516581	0.223358	0.202963
S84	9	0.361431	0.483053	0.247969	0.132148
S105	1	0.360492	0.532186	0.212673	0.223259
S84	6	0.360105	0.512205	0.223366	0.190222
S93	1	0.359989	0.486709	0.242156	0.154222
S102	10	0.359682	0.534047	0.211167	0.231852
G15	8	0.359464	0.4789	0.247917	0.137037
G23	3	0.359224	0.488996	0.240157	0.152148
S108	2	0.358007	0.501342	0.231518	0.194074
S100	1	0.357723	0.524284	0.211574	0.225778
S98	2	0.355651	0.487984	0.239638	0.175111
S96	9	0.354674	0.514553	0.215701	0.231704
S106	8	0.354193	0.470405	0.245891	0.156741
S82	12	0.352992	0.502353	0.222196	0.218222
S108	10	0.352335	0.504434	0.216814	0.229926
G7	2	0.351856	0.495887	0.22195	0.217481
G13	11	0.351559	0.542484	0.19388	0.269037
S110	8	0.351389	0.530421	0.199708	0.267259
S108	7	0.350877	0.498912	0.218925	0.219556
S103	8	0.350768	0.47271	0.241676	0.170815
S86	3	0.349889	0.483135	0.231041	0.205185
S109	2	0.349739	0.532756	0.194138	0.274815
S101	2	0.349544	0.489124	0.224218	0.220148
S103	10	0.349136	0.524431	0.199096	0.270074
S100	9	0.34866	0.492	0.223709	0.222667
S97	2	0.348477	0.520747	0.207488	0.276593
S80	2	0.34738	0.508205	0.207696	0.266519
S92	3	0.347018	0.500618	0.20966	0.253037
S108	1	0.346953	0.510344	0.205164	0.262667
S82	8	0.346935	0.448335	0.252391	0.146963
S106	5	0.346903	0.509175	0.204034	0.267556
S73	8	0.346231	0.465884	0.235596	0.195556
S74	8	0.345739	0.46336	0.241263	0.188296
G19	8	0.345288	0.472818	0.232708	0.220444
G13	3	0.345199	0.49679	0.216456	0.260444
S99	12	0.344773	0.492675	0.210042	0.25437
S108	6	0.344563	0.484666	0.218653	0.241333
G10	3	0.344549	0.493803	0.216428	0.248741
S77	10	0.344176	0.487349	0.217002	0.248889
S84	11	0.34379	0.489078	0.212009	0.257926
S77	12	0.343667	0.486779	0.216543	0.257037
S77	9	0.342541	0.469233	0.225378	0.232148
G15	1	0.341796	0.52221	0.187563	0.310963
S100	6	0.34033	0.514122	0.194577	0.312148
G19	9	0.340179	0.510487	0.197185	0.301926
S97	1	0.339935	0.516763	0.196243	0.321481
S94	2	0.338777	0.504292	0.198981	0.309926
S85	6	0.338724	0.514592	0.188646	0.311704
S101	1	0.338669	0.503798	0.199794	0.306815
S75	9	0.338596	0.4481	0.237265	0.220296
S86	11	0.338326	0.493579	0.202682	0.298074
S108	11	0.338229	0.500071	0.199777	0.304148
G53	3	0.337825	0.489746	0.206237	0.292444
S76	10	0.337578	0.485363	0.203864	0.293037
G29	3	0.336951	0.471656	0.218459	0.266815
S94	9	0.336716	0.488214	0.204323	0.299704
S93	12	0.336554	0.464961	0.220736	0.267852
S99	6	0.33655	0.481658	0.212095	0.295556
G16	8	0.336526	0.466288	0.223837	0.262963
G19	3	0.336148	0.485808	0.207475	0.300889
S70	9	0.334181	0.433307	0.243735	0.212889
S73	9	0.331603	0.422801	0.249267	0.212
S85	12	0.330771	0.472145	0.208955	0.315259
S91	2	0.330754	0.504544	0.185282	0.345037
S105	10	0.330357	0.509888	0.18327	0.361778
S71	8	0.330264	0.43314	0.236338	0.248593
S93	9	0.330109	0.474255	0.204625	0.327111
S72	2	0.329982	0.476841	0.199863	0.327556
S82	11	0.329853	0.483055	0.200917	0.33037
G63	3	0.329756	0.460133	0.215286	0.301926
S85	2	0.329643	0.499569	0.186501	0.359704
S72	1	0.329598	0.483827	0.198936	0.343852
S107	9	0.329439	0.458907	0.210557	0.306222
G28	3	0.329271	0.464599	0.209901	0.313037
S82	6	0.329247	0.485764	0.196415	0.339111
S70	2	0.328568	0.497374	0.186219	0.356
S95	1	0.327375	0.458179	0.210515	0.322963
S79	3	0.326185	0.499307	0.181884	0.372889
S78	8	0.325904	0.439594	0.223151	0.305037
S76	9	0.325534	0.44067	0.225273	0.305926
S103	3	0.324857	0.457076	0.212678	0.330222
S74	11	0.324267	0.454158	0.20589	0.336889
G16	2	0.323539	0.482031	0.189884	0.369333
S95	5	0.323228	0.458231	0.200718	0.355556
S101	3	0.323097	0.456002	0.206851	0.346815
S91	9	0.322596	0.467334	0.195477	0.359111
S86	9	0.322445	0.456313	0.203229	0.353926
S73	3	0.322321	0.473398	0.191342	0.374519
S78	12	0.322025	0.460769	0.199166	0.359704
G10	2	0.321983	0.474901	0.189656	0.36963
S109	12	0.321944	0.47294	0.19334	0.370519
S99	2	0.321718	0.472337	0.191683	0.375407
S79	11	0.321658	0.474388	0.190257	0.38
S100	2	0.321624	0.457474	0.20458	0.362222
S81	3	0.321385	0.470278	0.190372	0.377333
G12	3	0.321239	0.473269	0.191554	0.378074
S103	5	0.320173	0.482667	0.179791	0.39837
G14	8	0.319837	0.484836	0.181076	0.404444
G12	2	0.319795	0.483803	0.189797	0.401037
S89	12	0.319591	0.498351	0.171295	0.411556
S107	10	0.318989	0.487797	0.181497	0.404889
G14	11	0.318438	0.507657	0.168297	0.429037
S93	8	0.31829	0.492931	0.174949	0.411111
S92	12	0.31812	0.49987	0.171284	0.422519
S105	9	0.31808	0.48003	0.179	0.406519
S108	3	0.317404	0.452032	0.197087	0.381185
S87	11	0.317242	0.483696	0.184252	0.407556
G9	10	0.316877	0.514689	0.160733	0.435556
S96	3	0.316126	0.446291	0.201921	0.386963
S98	8	0.315081	0.454414	0.194028	0.403852
S99	7	0.31475	0.45744	0.193606	0.409481
G57	3	0.314371	0.454183	0.189808	0.404741
S86	12	0.314158	0.457851	0.189081	0.411556
S104	3	0.314077	0.458271	0.189237	0.413481
G19	10	0.31391	0.460385	0.183927	0.415556
S104	2	0.313733	0.469372	0.182483	0.424444
S102	1	0.31342	0.456898	0.19056	0.420741
G21	3	0.313081	0.465288	0.185269	0.427259
G2	3	0.312968	0.435914	0.2048	0.392593
S82	3	0.312763	0.471344	0.18116	0.427556
S109	5	0.312725	0.463307	0.18089	0.422815
S79	10	0.312503	0.466276	0.18495	0.43037
S78	10	0.312309	0.470811	0.180933	0.431111
S94	12	0.311747	0.473826	0.174057	0.437333
S98	11	0.311	0.471373	0.177072	0.444889
G4	3	0.310844	0.440048	0.197564	0.422963
S105	7	0.310705	0.465977	0.180944	0.44163
G15	2	0.310276	0.476441	0.172139	0.447407
S84	8	0.31003	0.444437	0.195281	0.43037
S90	12	0.309816	0.48104	0.167853	0.448296
S69	3	0.309555	0.47648	0.172395	0.456444
S81	10	0.309538	0.466677	0.177568	0.442815
S83	6	0.309398	0.477851	0.168086	0.452741
S98	6	0.30935	0.451905	0.186603	0.433037
G16	12	0.309021	0.480169	0.170175	0.459407
S81	11	0.30862	0.477481	0.16979	0.463259
S110	12	0.308491	0.47596	0.170676	0.463111
S88	8	0.308351	0.444582	0.187153	0.438667
G16	10	0.308271	0.454234	0.184091	0.448296
S102	12	0.307663	0.483705	0.162399	0.468296
S91	10	0.307122	0.480813	0.162535	0.466667
S92	9	0.307118	0.479554	0.167552	0.471556
S110	5	0.306904	0.491852	0.161332	0.484741
S85	5	0.306745	0.488159	0.164803	0.485185
S72	12	0.306696	0.484816	0.164165	0.479407
S84	1	0.306452	0.436201	0.195389	0.446222
S107	1	0.306397	0.473808	0.16758	0.463111
G15	12	0.306391	0.479329	0.163778	0.474222
S87	1	0.306063	0.490882	0.15841	0.483259
S87	12	0.305807	0.493244	0.158998	0.485185
S92	10	0.305784	0.497356	0.155246	0.484889
S83	7	0.30551	0.491038	0.155938	0.483407
S78	1	0.305399	0.436125	0.194358	0.454815
S103	12	0.305391	0.460249	0.178264	0.463111
G14	1	0.30536	0.49237	0.15889	0.485778
G16	1	0.30533	0.492011	0.15738	0.491556
G7	1	0.304626	0.494688	0.15721	0.489926
S106	2	0.304593	0.434333	0.190904	0.463556
S71	1	0.304475	0.49308	0.153397	0.490963
G9	8	0.304151	0.49688	0.158555	0.490815
S67	3	0.303845	0.459027	0.174072	0.476444
S95	11	0.303385	0.443911	0.186658	0.471407
S99	1	0.303084	0.463703	0.170053	0.48163
S74	9	0.302868	0.406114	0.213014	0.454074
S90	2	0.301995	0.463235	0.169476	0.491407
S81	2	0.301968	0.460999	0.171919	0.491407
G21	1	0.301876	0.468497	0.166467	0.492889
G25	3	0.301853	0.440104	0.184438	0.482074
S104	7	0.301722	0.443537	0.180988	0.476593
S95	6	0.301153	0.441073	0.184285	0.485926
S105	5	0.300949	0.438941	0.180169	0.486222
S89	3	0.300853	0.469078	0.166327	0.498667
S97	3	0.30025	0.471947	0.162929	0.503852
G8	2	0.300051	0.461611	0.169504	0.496889
S89	2	0.299989	0.463853	0.16618	0.499704
S70	12	0.299929	0.46716	0.16302	0.500296
S72	8	0.298828	0.443291	0.177262	0.503111
S107	8	0.298584	0.446432	0.175668	0.504889
S82	10	0.298495	0.439824	0.175633	0.5
S108	5	0.298401	0.450789	0.168556	0.509037
S100	12	0.298396	0.445646	0.176705	0.504148
S96	8	0.29824	0.462876	0.160316	0.51437
G14	2	0.298131	0.470748	0.159348	0.519852
S91	1	0.297573	0.473691	0.158886	0.523556
S104	8	0.297213	0.445115	0.173453	0.509333
S101	6	0.297002	0.447726	0.175862	0.508148
G15	11	0.296815	0.463301	0.15978	0.52
S69	11	0.296811	0.474756	0.153145	0.524593
S101	10	0.296777	0.462197	0.15945	0.522815
G37	3	0.296596	0.468665	0.160317	0.52163
S108	9	0.296557	0.415296	0.19196	0.507407
S101	12	0.296556	0.443081	0.171807	0.514074
S106	11	0.296393	0.442035	0.172127	0.514222
S81	12	0.296288	0.469066	0.156332	0.522074
G35	3	0.29549	0.441843	0.17219	0.517333
S71	12	0.295479	0.453439	0.167378	0.519556
S73	12	0.295439	0.447207	0.170073	0.519704
S109	11	0.295263	0.439874	0.170527	0.519556
S96	1	0.295092	0.445656	0.170217	0.520296
S97	10	0.294769	0.480356	0.150593	0.530667
S106	9	0.294763	0.43338	0.179026	0.524148
G19	2	0.294569	0.446559	0.168613	0.526074
S93	6	0.294494	0.449926	0.166573	0.53437
S72	11	0.294412	0.47892	0.152509	0.543111
S80	5	0.294394	0.46961	0.150586	0.52963
S105	8	0.294322	0.449105	0.16656	0.536444
S91	3	0.294272	0.433442	0.177863	0.526963
G13	9	0.293974	0.435114	0.175858	0.536741
S86	5	0.293835	0.473106	0.151716	0.53363
S99	9	0.29376	0.4341	0.173886	0.534815
S70	1	0.293757	0.475436	0.149699	0.533037
G45	3	0.293749	0.446659	0.165776	0.531852
S89	11	0.29365	0.472887	0.15143	0.537481
G49	3	0.293195	0.428896	0.177282	0.534222
G56	3	0.292862	0.453586	0.161541	0.532741
G10	8	0.29283	0.478426	0.148744	0.541037
G30	8	0.292422	0.486175	0.144077	0.545037
G29	2	0.292256	0.480632	0.144708	0.543852
G22	9	0.292239	0.484493	0.14455	0.544148
G18	9	0.292237	0.423418	0.181092	0.53437
S96	2	0.29218	0.428846	0.175486	0.535556
G38	2	0.292024	0.481076	0.143736	0.550815
S97	7	0.291813	0.482628	0.144357	0.548
G37	1	0.291648	0.485318	0.142749	0.554963
G1	3	0.291516	0.439428	0.172845	0.55037
G38	12	0.291483	0.48191	0.144176	0.551704
G30	9	0.291445	0.481873	0.144474	0.551852
G26	8	0.291432	0.489064	0.141025	0.552889
G38	1	0.291244	0.483765	0.142698	0.551407
S80	9	0.29123	0.420446	0.181287	0.549185
G8	8	0.29121	0.487293	0.140808	0.547704
S78	11	0.291139	0.420155	0.183594	0.55037
G23	12	0.291101	0.475355	0.142003	0.548889
G26	1	0.291073	0.48292	0.142513	0.551556
G30	5	0.291071	0.481894	0.14135	0.554815
S86	7	0.290834	0.484434	0.141348	0.552444
G30	12	0.290781	0.47952	0.141536	0.551852
G23	11	0.290777	0.482053	0.143973	0.552148
G30	10	0.290773	0.486814	0.142047	0.556148
G30	6	0.290729	0.480505	0.144488	0.55837
G45	9	0.290689	0.477731	0.142267	0.546519
S109	1	0.290647	0.454213	0.160074	0.557926
G22	2	0.290635	0.480382	0.142749	0.552741
G11	10	0.290614	0.483079	0.142891	0.553778
G22	10	0.290607	0.48966	0.144469	0.561037
G22	1	0.290556	0.48168	0.142256	0.552
S78	6	0.29052	0.47874	0.14221	0.555111
G29	7	0.290488	0.478667	0.143281	0.555259
G30	2	0.290473	0.482073	0.140568	0.549778
S101	9	0.290393	0.420286	0.179271	0.552741
S70	11	0.290353	0.463772	0.151148	0.554222
G28	2	0.290341	0.485273	0.142081	0.553037
S93	7	0.290325	0.484961	0.140665	0.559259
G28	7	0.290247	0.486063	0.145214	0.562519
G45	8	0.290145	0.485786	0.141954	0.555111
S105	3	0.290139	0.447182	0.161242	0.547852
G11	8	0.290118	0.476037	0.143012	0.557185
S107	6	0.290106	0.456706	0.156464	0.55437
S79	5	0.290078	0.481746	0.14533	0.561926
G11	9	0.290076	0.482274	0.141773	0.558519
S97	8	0.290062	0.47709	0.145731	0.559111
S99	8	0.290006	0.434788	0.169016	0.553481
G38	9	0.290004	0.483302	0.141128	0.558222
G29	5	0.289983	0.48331	0.143233	0.564296
S71	11	0.28996	0.481731	0.141159	0.561778
S106	7	0.289955	0.436313	0.165724	0.549778
G26	6	0.289955	0.484783	0.142346	0.56163
S108	12	0.289833	0.436169	0.168928	0.556
G26	9	0.289829	0.478983	0.142545	0.551704
G26	2	0.289806	0.481491	0.143075	0.55837
G37	2	0.289714	0.480341	0.14292	0.557333
G24	8	0.289703	0.48181	0.143716	0.554963
G12	12	0.28964	0.487875	0.142193	0.560741
G37	9	0.289584	0.478727	0.142298	0.56
S80	7	0.289536	0.480917	0.140439	0.558815
S79	6	0.289487	0.478693	0.142724	0.558519
G30	1	0.289475	0.48004	0.142641	0.558222
G13	2	0.289453	0.457828	0.155071	0.557185
G22	12	0.28938	0.481848	0.140107	0.561481
S88	10	0.289248	0.434187	0.167364	0.556444
S88	12	0.289164	0.457738	0.153544	0.561926
G37	8	0.289147	0.480409	0.142814	0.565481
S78	5	0.289015	0.479597	0.143748	0.565333
G28	6	0.288951	0.474357	0.139457	0.559259
S69	2	0.288427	0.454479	0.153745	0.560296
G14	12	0.28825	0.476424	0.144101	0.568
S100	7	0.288166	0.454299	0.153338	0.564148
S90	1	0.28789	0.4522	0.150533	0.564593
S68	3	0.287645	0.447218	0.154614	0.570222
S92	8	0.287388	0.438825	0.163759	0.573037
S79	2	0.287193	0.455908	0.15087	0.571111
S80	11	0.28698	0.439688	0.163589	0.571407
S93	5	0.286978	0.437494	0.163114	0.566667
S79	12	0.28693	0.439062	0.161041	0.573333
S86	6	0.286771	0.438292	0.159709	0.568
S80	8	0.286645	0.416806	0.176844	0.573037
S103	9	0.286009	0.435146	0.163554	0.576889
G21	10	0.285467	0.421582	0.169103	0.579556
G5	1	0.285375	0.465859	0.14862	0.57763
S69	12	0.285348	0.465622	0.147875	0.582963
G60	3	0.285095	0.43871	0.156386	0.577185
G6	1	0.285081	0.461963	0.146558	0.577185
S85	10	0.284583	0.460304	0.146652	0.583556
G4	2	0.284221	0.405991	0.178845	0.589037
S94	11	0.284166	0.45586	0.145767	0.587852
S74	10	0.28414	0.419483	0.174052	0.593926
G19	11	0.28395	0.442772	0.154291	0.588148
S68	11	0.283873	0.456699	0.145085	0.584148
G16	11	0.283781	0.456804	0.147667	0.582519
S86	2	0.283715	0.427183	0.165805	0.589185
S69	9	0.283515	0.373566	0.201743	0.613481
S99	5	0.283462	0.443306	0.154723	0.586222
S88	11	0.283235	0.443805	0.15706	0.593926
G16	3	0.283043	0.436242	0.154438	0.587407
S68	1	0.282901	0.452946	0.148847	0.588593
G14	10	0.282752	0.452553	0.145244	0.583556
S71	9	0.282598	0.378751	0.194734	0.613185
G43	3	0.282543	0.399831	0.180262	0.602963
S91	12	0.282048	0.435452	0.158556	0.600148
G15	3	0.282	0.4197	0.163317	0.597333
S81	7	0.281962	0.468317	0.136916	0.592593
S74	2	0.281668	0.429366	0.159891	0.601778
G18	10	0.280857	0.40787	0.172338	0.615111
S95	3	0.280771	0.398888	0.179586	0.617778
G12	10	0.280755	0.462493	0.142898	0.604593
S101	8	0.280651	0.397734	0.180796	0.62
G47	3	0.280407	0.43105	0.159328	0.602963
G3	1	0.280218	0.460732	0.135649	0.590963
G6	2	0.2802	0.403677	0.17463	0.614222
S107	7	0.28009	0.443647	0.150565	0.600889
S95	2	0.279753	0.395757	0.176657	0.615852
G38	11	0.279598	0.466522	0.137171	0.607259
S98	7	0.279538	0.438265	0.148415	0.611111
S110	7	0.279324	0.424957	0.159241	0.61363
S94	5	0.279272	0.437755	0.148857	0.614963
G10	10	0.279125	0.46655	0.136753	0.607556
G29	1	0.278981	0.468218	0.136433	0.612741
G12	9	0.278337	0.463714	0.137695	0.616741
G38	10	0.278319	0.4608	0.137044	0.608
G48	3	0.278206	0.416312	0.164489	0.625037
S109	3	0.278057	0.430905	0.155099	0.615407
S82	1	0.2773	0.428689	0.150524	0.622815
S68	12	0.277268	0.463377	0.134999	0.618074
G8	3	0.277157	0.429438	0.154758	0.624
S88	9	0.276902	0.413064	0.159309	0.626074
S87	2	0.276736	0.446743	0.144277	0.622519
S91	11	0.276557	0.453484	0.139799	0.617926
S77	3	0.276416	0.416773	0.157584	0.626963
G17	9	0.27612	0.386502	0.176631	0.653333
G33	3	0.276072	0.446496	0.143019	0.628889
S81	6	0.275724	0.450574	0.142062	0.632
S74	3	0.275696	0.415204	0.157822	0.641926
G21	2	0.275682	0.445906	0.137901	0.627556
S95	10	0.275589	0.406581	0.1622	0.639259
S90	10	0.275442	0.430085	0.152117	0.633481
S89	9	0.275395	0.441762	0.139098	0.627407
S89	10	0.275204	0.442693	0.143286	0.632593
S92	1	0.27476	0.44348	0.143153	0.626815
S80	10	0.274726	0.427964	0.151814	0.635407
S104	10	0.274358	0.448233	0.138241	0.631852
S93	2	0.274327	0.408892	0.165469	0.64637
G24	3	0.274028	0.384604	0.176539	0.665037
S104	9	0.273516	0.432101	0.145914	0.64237
S76	3	0.273153	0.416578	0.152647	0.645778
S78	9	0.273087	0.405155	0.161881	0.658815
G9	3	0.272898	0.416988	0.158565	0.652444
S102	6	0.272665	0.433843	0.147274	0.646963
S84	12	0.272155	0.391609	0.166713	0.664296
S72	3	0.272138	0.427382	0.146808	0.64637
G3	2	0.271917	0.379425	0.18204	0.693926
G13	10	0.271846	0.429291	0.146383	0.639852
S67	2	0.271574	0.433199	0.145302	0.65037
S107	2	0.27155	0.426873	0.147189	0.648741
G4	1	0.271357	0.449032	0.135037	0.645037
S77	1	0.271306	0.406612	0.159359	0.66637
G11	3	0.271193	0.431239	0.143908	0.653185
G14	9	0.271179	0.426868	0.145464	0.648
S83	2	0.270269	0.398295	0.162779	0.675111
G10	1	0.270222	0.444441	0.133806	0.641926
G2	1	0.270075	0.453492	0.134201	0.648296
G31	3	0.269759	0.417136	0.14848	0.663259
S97	11	0.269725	0.449427	0.13314	0.654074
G20	3	0.269365	0.416716	0.150284	0.664741
S81	5	0.268997	0.455766	0.129361	0.654667
S98	3	0.268153	0.395758	0.163715	0.692148
S81	1	0.268018	0.413497	0.148071	0.675259
S102	9	0.26785	0.407644	0.151386	0.683111
S75	10	0.267846	0.39501	0.161681	0.688
G20	12	0.267707	0.433213	0.138014	0.661185
S75	3	0.267605	0.414052	0.144586	0.674519
S79	9	0.267366	0.406413	0.150441	0.680148
S84	5	0.267213	0.433097	0.140477	0.667852
S97	5	0.267034	0.431143	0.136963	0.672
S82	5	0.267018	0.430214	0.136906	0.66563
S72	10	0.266241	0.403077	0.153499	0.691407
S104	6	0.266218	0.408339	0.148878	0.680889
S84	7	0.266151	0.408602	0.151342	0.691111
S89	1	0.265945	0.425488	0.14002	0.671111
S75	8	0.265474	0.380668	0.166554	0.71837
G12	1	0.26528	0.427246	0.135293	0.670519
S107	12	0.265081	0.41688	0.14161	0.678815
S72	9	0.264443	0.358545	0.181395	0.756889
S94	1	0.264336	0.418892	0.138936	0.685778
G36	3	0.264248	0.422005	0.141704	0.692296
G65	3	0.264113	0.377579	0.166904	0.730222
S90	3	0.263884	0.406846	0.145329	0.696741
S85	11	0.263786	0.417007	0.140737	0.687259
G34	3	0.263774	0.387401	0.159318	0.716296
G3	3	0.262822	0.379228	0.161995	0.725333
G38	8	0.262797	0.435687	0.129573	0.680444
G19	12	0.262665	0.417003	0.14218	0.697333
S87	3	0.262652	0.413737	0.139116	0.694667
G44	3	0.262631	0.376355	0.158884	0.724741
S95	12	0.262392	0.384117	0.159699	0.72
S109	10	0.262285	0.40309	0.148632	0.706074
G50	3	0.262193	0.398486	0.151583	0.708593
G9	2	0.26153	0.402635	0.145448	0.717778
G64	3	0.261234	0.391415	0.151482	0.717778
S79	1	0.261057	0.396116	0.148876	0.710667
S76	11	0.26096	0.396029	0.15124	0.72237
S82	7	0.260881	0.393246	0.151047	0.720593
S98	12	0.260643	0.386691	0.156704	0.729185
G21	12	0.260419	0.426169	0.128586	0.698519
S80	6	0.260285	0.429776	0.127957	0.687852
S102	8	0.260218	0.389394	0.148917	0.72237
G20	11	0.260083	0.432176	0.12672	0.700444
G39	3	0.260077	0.431601	0.126992	0.692444
S68	8	0.260075	0.393408	0.150226	0.723407
S105	11	0.260008	0.427912	0.128607	0.696296
G9	1	0.259857	0.417163	0.138431	0.705926
S70	8	0.259857	0.362839	0.166989	0.757037
S100	10	0.259651	0.419085	0.134454	0.707407
S90	11	0.259609	0.415217	0.135253	0.704296
S92	11	0.259607	0.42479	0.135781	0.702667
S70	3	0.259217	0.417481	0.132466	0.705037
G52	3	0.25917	0.38594	0.152129	0.734667
S85	7	0.258853	0.424531	0.128469	0.697185
S100	5	0.258673	0.421425	0.131435	0.709037
S95	9	0.258499	0.380509	0.158601	0.744444
S81	8	0.258414	0.359405	0.170818	0.786667
S69	1	0.258254	0.414613	0.132747	0.708741
S101	5	0.258168	0.412571	0.13539	0.715407
G21	11	0.258102	0.409458	0.13761	0.714815
S98	5	0.258079	0.410344	0.139577	0.726074
S77	2	0.257772	0.41876	0.130244	0.710815
S76	12	0.257702	0.40387	0.140927	0.72637
G14	3	0.257537	0.405607	0.137343	0.723704
S88	3	0.257441	0.401429	0.141366	0.732889
S88	2	0.25725	0.40426	0.138221	0.72163
S79	8	0.257153	0.368118	0.163566	0.771407
S102	11	0.256884	0.404394	0.136358	0.726074
S71	3	0.256481	0.40858	0.138492	0.728
S95	8	0.256122	0.388721	0.145432	0.746519
S90	9	0.256084	0.397279	0.146297	0.734667
G51	3	0.255865	0.390927	0.142736	0.745333
S99	3	0.255449	0.39168	0.144435	0.745185
S96	10	0.25533	0.390259	0.147208	0.748889
S86	10	0.255202	0.390458	0.1458	0.749185
S69	10	0.255016	0.39194	0.142796	0.747111
G21	9	0.254669	0.376298	0.153411	0.764741
G17	8	0.253441	0.36956	0.156843	0.784148
S91	8	0.253296	0.372334	0.151899	0.778815
S94	8	0.253126	0.418832	0.127091	0.73363
S94	6	0.252818	0.420742	0.123648	0.730815
G12	8	0.252724	0.417595	0.127085	0.730963
S83	1	0.25233	0.39162	0.139622	0.760296
S83	5	0.252227	0.422131	0.124191	0.731556
G13	12	0.252213	0.41832	0.12356	0.730963
S94	10	0.252117	0.403077	0.133352	0.746222
S110	9	0.251951	0.402965	0.13193	0.740741
S107	5	0.251581	0.411466	0.129506	0.751407
S104	5	0.251472	0.385371	0.143456	0.769778
G40	3	0.25144	0.413372	0.126497	0.73837
S100	11	0.251361	0.392129	0.137405	0.76237
G32	3	0.250982	0.401879	0.130132	0.745926
S96	6	0.250794	0.394682	0.135211	0.757333
S105	6	0.250621	0.400948	0.13107	0.747111
S107	3	0.25034	0.382619	0.141257	0.770963
S109	8	0.250058	0.383893	0.139994	0.772148
S75	11	0.249192	0.367966	0.1526	0.798074
S67	8	0.24702	0.349195	0.158095	0.834519
G15	10	0.246771	0.37076	0.142793	0.796889
S68	9	0.246766	0.34639	0.161719	0.850074
S68	2	0.246294	0.410262	0.122125	0.759556
G23	8	0.24613	0.40699	0.123264	0.757481
S71	10	0.2461	0.365456	0.148331	0.816889
S84	10	0.246085	0.380168	0.135747	0.786074
S103	11	0.245759	0.391172	0.128613	0.782667
G26	3	0.245716	0.37069	0.140828	0.801481
S97	9	0.245689	0.397142	0.126827	0.766815
S105	12	0.245602	0.407279	0.119573	0.760741
G20	2	0.245596	0.403176	0.121336	0.763259
S99	11	0.245458	0.405451	0.121378	0.762963
S67	9	0.245406	0.326384	0.171473	0.890519
S76	2	0.245397	0.388834	0.132964	0.785926
G22	3	0.245364	0.378774	0.140307	0.8
G20	1	0.245053	0.404544	0.121329	0.765926
S94	3	0.245041	0.383816	0.136106	0.793778
S96	11	0.245019	0.383389	0.135501	0.792593
S97	6	0.244846	0.40238	0.120299	0.761333
S86	8	0.244708	0.394052	0.125278	0.778519
G42	3	0.244629	0.369909	0.140749	0.810963
S80	3	0.241523	0.368684	0.137967	0.819556
S83	12	0.24136	0.365085	0.140661	0.828741
S76	8	0.241289	0.335954	0.158339	0.876
S88	1	0.240926	0.391921	0.124192	0.791704
G20	10	0.240818	0.360226	0.142071	0.833926
S67	11	0.240533	0.366788	0.136552	0.818667
S110	2	0.240326	0.39421	0.120659	0.779556
G8	1	0.240309	0.390303	0.120007	0.788444
S100	3	0.239996	0.381086	0.126745	0.802963
G46	3	0.239799	0.373836	0.133044	0.818074
S83	3	0.239343	0.396841	0.120631	0.793778
S85	8	0.239234	0.386425	0.123706	0.800741
S74	1	0.239206	0.370083	0.133355	0.817037
S110	1	0.23903	0.381604	0.12503	0.804593
S69	8	0.238439	0.342711	0.150446	0.873778
S75	12	0.238385	0.391569	0.122705	0.808148
S102	5	0.238005	0.396616	0.117137	0.795704
S110	11	0.237838	0.395897	0.118407	0.798963
G18	8	0.237817	0.360125	0.136287	0.844296
S92	2	0.237776	0.396422	0.118144	0.794074
G17	2	0.237664	0.358202	0.141261	0.849333
S98	1	0.237593	0.359371	0.136232	0.836889
S110	10	0.237394	0.390891	0.118512	0.794519
S98	10	0.236216	0.35868	0.135833	0.841926
S73	10	0.236044	0.350663	0.139683	0.861037
S89	8	0.234	0.373546	0.125003	0.82963
S68	10	0.232929	0.379042	0.121031	0.828889
S87	10	0.23221	0.374921	0.120408	0.829926
S105	2	0.231489	0.383819	0.116255	0.825778
G55	3	0.231102	0.381995	0.116808	0.831407
S83	9	0.231051	0.362304	0.130098	0.857185
S67	1	0.230918	0.382623	0.113865	0.823407
S87	8	0.230071	0.363163	0.123884	0.845926
G54	3	0.230028	0.357876	0.126384	0.856741
S107	11	0.229877	0.377561	0.111906	0.833185
S109	6	0.229653	0.364947	0.122863	0.850074
S100	8	0.22955	0.36275	0.123549	0.853926
S109	9	0.22943	0.3591	0.125474	0.861333
S93	3	0.227525	0.348414	0.129892	0.873037
G17	3	0.227393	0.362812	0.120042	0.862963
S93	11	0.22708	0.347586	0.129996	0.886222
G22	8	0.227037	0.362735	0.118912	0.854519
G11	1	0.225948	0.372963	0.111574	0.845037
S87	9	0.225106	0.355074	0.119424	0.868741
S106	10	0.22476	0.355572	0.119218	0.871111
G1	1	0.224569	0.37283	0.113858	0.853037
S83	10	0.222691	0.36282	0.115715	0.870815
G18	11	0.222139	0.362922	0.115477	0.877333
S93	10	0.221935	0.347593	0.121168	0.895556
S84	3	0.221037	0.331309	0.12802	0.914074
G41	3	0.220594	0.348532	0.118282	0.887704
S85	1	0.220198	0.346679	0.120459	0.893778
G38	3	0.219391	0.359896	0.108469	0.871407
S110	3	0.216554	0.351613	0.11179	0.893037
S67	10	0.216466	0.319216	0.131875	0.938074
S67	12	0.215828	0.351967	0.111239	0.891111
G61	3	0.215572	0.316607	0.128119	0.944148
S106	1	0.21421	0.324681	0.127389	0.933778
S85	3	0.213515	0.3345	0.117441	0.915111
G58	3	0.212828	0.328503	0.118418	0.920148
G17	11	0.211639	0.337041	0.114473	0.918963
G6	3	0.211077	0.332889	0.115116	0.916889
S101	11	0.210076	0.350546	0.108134	0.901926
S80	12	0.209978	0.324965	0.115873	0.931556
G17	10	0.20888	0.320497	0.118275	0.939259
G19	1	0.208658	0.343888	0.1053	0.911259
S96	5	0.208338	0.345069	0.103062	0.905926
G62	3	0.207533	0.314789	0.121273	0.950815
G17	12	0.20492	0.314196	0.117096	0.95037
G18	1	0.204395	0.333372	0.103211	0.926667
S75	2	0.204187	0.331186	0.108682	0.930667
S76	1	0.203478	0.327256	0.106671	0.935259
G21	8	0.200087	0.319839	0.104436	0.944148
S75	1	0.200057	0.316371	0.107952	0.948148
S110	6	0.196827	0.327225	0.101016	0.940593
S96	12	0.1968	0.312936	0.10682	0.955259
G11	2	0.190741	0.315734	0.0970034	0.955111
G66	3	0.190182	0.293484	0.105801	0.977185
S74	12	0.188508	0.311788	0.0970417	0.959556
S109	7	0.187838	0.308269	0.0953537	0.960148
G18	2	0.185767	0.299936	0.0973215	0.970519
S85	9	0.185252	0.29247	0.100149	0.978222
G18	3	0.179133	0.282835	0.0969021	0.983852
S98	9	0.17901	0.277512	0.100299	0.987407
G30	3	0.174872	0.287073	0.0895822	0.981037
G17	1	0.172323	0.278743	0.089805	0.986519
S80	1	0.168849	0.278875	0.086751	0.98637
S90	8	0.155914	0.253156	0.0806705	0.996593
G1	2	0.153104	0.240606	0.0827277	0.998074
